# Supplementary material for: Identification of Genes Putatively Involved in Chitin Metabolism and Insecticide Detoxification in the Rice Leaf Folder (Cnaphalocrocis medinalis) Larvae through Transcriptomic Analysis
Source: Int J Mol Sci. 2015 Sep 10;16(9):21873–96. doi: 10.3390/ijms160921873 (PMC4613286; doi:10.3390/ijms160921873)
Supplement: Supplementary file 1 [file ijms-16-21873-s001.zip]

Archive with 3 entries (2 files):
- ijms-87573-Supplementary Information/
- ijms-87573-Supplementary Information/ijms-87573-supplementary figure-for publish.pdf
- ijms-87573-Supplementary Information/ijms-87573-supplementary tables-for publish.xlsx
